# Supplementary material for: Evaluation of NGS-based approaches for SARS-CoV-2 whole genome characterisation
Source: Virus Evol. 2020 Oct 5;6(2):veaa075. doi: 10.1093/ve/veaa075 (PMC7665770; doi:10.1093/ve/veaa075)
Supplement: veaa075_Supplementary_Data [file veaa075_supplementary_data.zip]

Archive with 5 entries (5 files):
- suppl_data/Revised_Supplementary_Figure1.pdf
- suppl_data/Revised_Supplementary_Figure2.pdf
- suppl_data/Revised_Supplementarytable1.pdf
- suppl_data/Revised_Supplmentary_Figure3.pdf
- suppl_data/Thumbs.db
